# Supplementary material for: Uncovering Molecular Mechanisms of Feed Efficiency in Pigs Through Multi-Omics Analysis of the Jejunum
Source: Animals (Basel). 2025 Jan 8;15(2):137. doi: 10.3390/ani15020137 (PMC11758640; doi:10.3390/ani15020137)
Supplement: Supplementary file 1 [file animals-15-00137-s001.zip]

Archive with 2 entries (2 files):
- Supplementay Figures.pdf
- Supplementay Tables.pdf
